# Supplementary material for: Genomic landscape and expression profile of consensus molecular subtype four of colorectal cancer
Source: Front Immunol. 2023 Jun 19;14:1160052. doi: 10.3389/fimmu.2023.1160052 (PMC10315486; doi:10.3389/fimmu.2023.1160052)
Supplement: Supplementary Figure 1 — Immunohistochemical staining of CMS2/3 and CMS4 subtypes metastasis colorectal cancer. [file DataSheet_1.zip]

Archive with 9 entries (8 files):
- supplement/
- supplement/DEGs.xlt
- supplement/List of mutated genes.xlt
- supplement/S1.tif
- supplement/S2.tif
- supplement/S3.tif
- supplement/S4.tif
- supplement/S5.tif
- supplement/S6.tif
