# Supplementary material for: Genomic landscape and expression profile of consensus molecular subtype four of colorectal cancer
Source: Front Immunol. 2023 Jun 19;14:1160052. doi: 10.3389/fimmu.2023.1160052 (PMC10315486; doi:10.3389/fimmu.2023.1160052)
Supplement: Supplementary Figure 1 — Immunohistochemical staining of CMS2/3 and CMS4 subtypes metastasis colorectal cancer. [file DataSheet_1.zip › supplement/DEGs.xlt]

## Sheet: G1vsG2.diffgene
Gene_id	log2FoldChange	pval
TXNIP	3.2492	2.68e-09
DKK2	-1.3978	8.18e-06
FKBP5	1.2998	8.59e-06
SAP30	1.033	8.85e-06
CTC-321K16.1	-3.121	4.12e-05
ADGB	-2.868	4.23e-05
GABRG3	-4.5971	4.58e-05
AC066692.3	-1.7356	5.03e-05
RP11-326A19.3	-4.3586	6.17e-05
KB-1907C4.2	-1.9832	6.77e-05
MEGF10	-2.465	7.42e-05
RP11-402K9.1	-5.1758	7.98e-05
AC079779.4	-3.8589	9.33e-05
RP11-444E17.6	-2.0319	9.86e-05
RNU6-1153P	2.9037	9.94e-05
COL6A6	-1.665	9.98e-05
RP11-443B7.1	-1.7041	0.00010569
RAB6C	-2.8739	0.00011447
HEYL	1.2376	0.00012059
FAM194B	-2.7904	0.00012125
LHFPL3-AS1	-4.3209	0.0001252
RP11-428P16.2	-2.5916	0.0001293
RP11-349K16.1	-2.3024	0.00013318
IGKV1D-8	-4.018	0.00013405
IL1A	-1.3849	0.00014314
MUC15	-3.4351	0.00014479
RP3-358H7.1	-5.332	0.00014635
NPFFR1	-1.593	0.00014805
RP4-673D20.6	-3.2129	0.00015309
RP11-551L14.4	-2.0189	0.00018395
FREM3	-3.135	0.00019131
CTC-295J13.3	-3.1231	0.00019279
RN7SKP173	-1.1462	0.00019294
AC023115.4	-4.3094	0.00020315
RN7SKP67	-4.6174	0.00022576
PHEX	-2.2868	0.0002326
RP11-355E10.1	-3.4347	0.00023627
AC137056.1	-5.3673	0.00024408
AC016712.1	-3.6491	0.00024482
AC079753.5	-3.6775	0.00025667
KLF9	1.0137	0.00026006
ENO4	-1.2904	0.00026029
MIR5690	1.3329	0.00028512
RP4-668G5.1	-2.8868	0.00028889
KRT17	-2.211	0.00030787
ACTC1	-1.8602	0.00031786
C10orf10	1.5362	0.00031921
RP11-167N4.4	-3.3177	0.00032432
PCDH19	-1.1181	0.00032566
RP3-323N1.2	1.2832	0.00032665
C4orf22	-3.9356	0.0003329
RP11-551L14.1	-1.8849	0.00033819
TDRD12	-3.0656	0.00035697
CRIP2	1.3417	0.00035742
LECT2	-4.4349	0.00037331
AC025627.7	-3.6262	0.00039249
LINC01021	-2.2712	0.00039616
Z83844.1	-1.3316	0.00039796
AC018643.4	-2.2176	0.00041093
AC002480.2	-3.5155	0.00041119
RP11-674N23.4	-1.8884	0.00042594
RP4-537K23.4	-1.7664	0.00042615
RP5-1139I1.1	-4.4231	0.00044609
ANKRD26P3	-3.448	0.00045608
2023-09-03	-1.9282	0.00047229
GOLT1A	-1.382	0.00047267
RP11-535A19.2	-2.3832	0.00048012
FBXW12	-1.9023	0.00048051
HOXD-AS2	-2.0059	0.00049865
SNAP47-AS1	-2.1653	0.00050221
SNX19P3	-3.3355	0.00051592
NMNAT1P1	-3.3195	0.0005219
NLRP14	-2.3106	0.00053792
AC006115.3	-3.4142	0.0005388
NPM1P21	-1.9307	0.00056076
CDC27P1	-3.5255	0.00056452
AC079354.1	-2.2979	0.00056518
DNAH12	-2.3262	0.00060158
SLC26A4-AS1	-2.941	0.00060164
RP11-179A10.2	-2.9995	0.00062246
F2RL3	1.3234	0.00064901
ALB	-3.3523	0.00066902
CYP2D6	1.9901	0.0006765
PXDNL	-2.0164	0.00068265
RP11-612B6.1	-3.7432	0.00069074
TREML2	-1.8943	0.00069124
RABAC1	1.4016	0.00069931
TM4SF20	-2.4654	0.0007007
ZBTB16	1.36	0.00074058
DIO2-AS1	-2.599	0.00075215
HOXD10	-1.4196	0.00076037
PRELP	1.4165	0.00076102
HNRNPA1P39	-2.3606	0.00076495
HNRNPA3P13	-2.6851	0.00078327
RP11-538D16.3	-3.9383	0.0007956
RP11-397E7.1	-4.0511	0.00080124
CTD-2589H19.6	-1.2351	0.00081791
OR11H6	-5.2522	0.00084405
HLA-F	1.7148	0.00084928
C2orf91	-2.6874	0.00085651
RP11-352D13.6	-2.8397	0.00086127
AC069513.4	-1.9989	0.0009319
PCSK1	2.3242	0.00093552
HLA-C	2.088	0.00094465
RNU6-805P	3.0561	0.00099069
SEMA7A	-1.1259	0.0010039
CCDC144B	1.336	0.0010106
RP11-109D20.1	-1.6408	0.0010153
MAP2K1P1	-1.3714	0.0010865
RP11-308B5.2	-4.3179	0.0010998
RGAG1	-3.6312	0.001107
AP003774.4	-3.5591	0.0011186
PGDP1	-3.0308	0.0011405
RP11-588H23.3	-1.0785	0.0011763
CTD-3179P9.1	-3.6828	0.0011836
WNT3	-1.2583	0.0011843
PRKRIP1	1.1477	0.0011936
RP11-366L5.1	-1.5462	0.0012301
RP11-1079H9.1	-1.8953	0.0012387
RP11-245M24.1	-4.4361	0.0012426
VCX3B	-3.8311	0.0012444
LINC00643	-4.6039	0.0012473
AC083884.8	1.314	0.0012801
RP11-86H7.6	-3.7068	0.0012909
RNU1-94P	-4.1631	0.0012961
CXADRP3	-3.79	0.0012983
AP001619.3	-2.3158	0.0013118
IGFBPL1	-2.519	0.0013122
CXorf22	-4.848	0.0013135
RP4-550H1.4	-2.5157	0.0013201
DNMT3L	-2.5155	0.0013407
NFE2L3P1	-2.36	0.0013706
RP4-798A10.7	-2.1888	0.0013731
DKFZP434E1119	-3.532	0.0013757
PLA2G3	-2.455	0.0014206
RP11-691G17.1	-4.2897	0.0014283
ULK4P2	2.2627	0.0014293
RP11-674E16.1	-3.7182	0.001433
RNASE3	-3.0565	0.0014417
RP3-477O4.16	-1.9371	0.0014429
RP11-613D13.4	-2.6142	0.0014456
CIB4	-2.1488	0.0014505
CCL3	-2.2681	0.0014533
SLC17A1	-3.6601	0.0014556
RP11-522L3.4	-1.234	0.0014716
RP11-255G21.1	-3.5587	0.0014821
ARHGAP42P2	-4.4586	0.0014882
SLC25A5-AS1	-1.2086	0.0015099
RP13-614K11.1	-3.5068	0.0015605
HNRNPA1P55	-3.9628	0.0015693
MATN3	2.0203	0.0015851
RP11-782C8.5	-1.9639	0.0015927
RP11-715J22.4	-1.9491	0.0016025
PRSS21	-3.1391	0.0016065
GRAMD2	-1.3701	0.0016127
SRRM2-AS1	-1.3131	0.0016177
LAMC3	-1.5888	0.0016292
GPX3	1.3732	0.001631
RP11-80H5.2	-3.1742	0.0016391
WDR64	-3.2968	0.0016418
PRDX3P2	-1.3062	0.0016442
DKK4	-2.6003	0.0016451
RP5-1109J22.1	-2.4829	0.0016566
TPTE2	-2.2155	0.0016654
AC145110.1	-2.172	0.0016763
SLC15A1	-2.2727	0.0016961
PNPLA1	-2.7671	0.001719
SLC24A2	-1.8569	0.0017204
MIR1587	-2.5663	0.0017339
NLRP9	-2.3508	0.0017743
RP11-26J3.1	-2.5498	0.0017928
AC019055.1	-4.563	0.001793
CTD-2647E9.1	-2.1089	0.0018007
RTN4RL2	-1.0383	0.0018224
RP11-370A5.1	-2.9605	0.0018271
RP11-65D24.2	-3.0009	0.0018528
OR7E46P	-4.6757	0.0018743
RP11-1D12.2	-4.5173	0.0018762
RP11-37N22.1	-3.0078	0.0018813
ABCC5-AS1	-1.4039	0.0018989
RP11-537H15.4	-4.064	0.0019024
ATF6B	1.9905	0.0019317
CASC16	-2.8366	0.0019512
RP11-98J23.1	-1.3961	0.0019598
NLRP11	-4.0228	0.0019715
GPR111	-2.6374	0.0019886
MBD3L1	-3.4984	0.0020216
PAPOLB	-2.3089	0.0020262
OLFM3	-3.6755	0.0020312
HNRNPA1P66	-3.216	0.0020568
GLYATL1P2	-2.4942	0.0020684
RP11-477J21.2	-1.7653	0.0020717
VTCN1	-3.1849	0.0020842
RP11-193H22.2	-1.5185	0.0021059
STAC	-1.4919	0.0021094
UTS2B	-2.199	0.0021172
AC012363.13	-3.8416	0.002146
PGK1P2	-2.1964	0.0021805
LINC00605	-2.942	0.0022002
CCDC178	-2.6569	0.0022156
LINC00610	-1.4893	0.0022176
RP4-541C22.5	-2.3118	0.0022225
CHAC1	-1.2392	0.0022257
RP11-290F20.2	-1.552	0.0022281
AC018685.1	-4.2839	0.0022614
ASAH2	-1.4135	0.0022741
PXT1	-1.9237	0.0022977
OR11K1P	-4.055	0.0022983
MTUS2	-2.5879	0.0023198
CR769776.1	-3.5946	0.0023211
LPAR3	-2.0631	0.0023228
AC092620.3	-2.7613	0.0023273
RP6-145B8.3	-2.2274	0.0023371
RP4-569M23.4	-1.0155	0.002347
AC141928.1	-1.91	0.0023572
RP11-267M23.3	-1.668	0.0023763
FAM58DP	-3.6794	0.0023905
HK2P1	-1.966	0.0023952
RP11-327F22.1	-2.584	0.0024051
GOLGA8Q	1.4862	0.0024253
CTD-2311B13.7	-4.3776	0.0024392
AC006116.12	-2.9237	0.0024546
LA16c-83F12.6	-4.057	0.0024969
RP11-84A19.2	-3.4694	0.0025075
CTC-360P9.3	-4.705	0.0025079
SERPINA4	-2.2147	0.0025139
CER1	-3.5172	0.0025273
DACH2	-2.8634	0.0025326
LINC00343	-4.2395	0.0025344
IL1RN	-1.5524	0.0025357
RP11-344A16.2	-3.0767	0.0025456
RP11-1018N14.2	-3.987	0.0025508
HOXD9	-1.1278	0.0025588
RPL10AP2	-2.6841	0.002573
AC064836.3	-2.8685	0.0026003
CPA6	-2.0284	0.0026025
AQP4	-3.2875	0.0026138
RP11-423O2.3	-2.5013	0.0026171
C9orf24	-1.8929	0.0026226
RAET1M	-4.915	0.0026518
RPL34-AS1	-1.8111	0.0026523
RP11-488L18.1	-3.0594	0.0026621
MIR1267	2.606	0.0026662
SCGB2A2	-4.7479	0.0026814
RP11-192H6.2	-4.5885	0.0026855
BTNL9	1.2873	0.0027034
RP5-887A10.1	-4.2741	0.0027384
LPAL2	-1.6254	0.0027476
LINC00589	-2.162	0.0027675
OLFML2B	1.2656	0.0027721
TTC16	-1.6104	0.0027814
RP11-316J7.4	-2.5483	0.0027873
IRGM	-2.1768	0.0028082
RP11-115J23.1	-4.6877	0.002816
COL2A1	-2.7267	0.0028254
RNU6-485P	-1.7047	0.0028392
AC005007.3	-1.5143	0.0028418
UBE3AP2	-4.0893	0.0028576
HOXD11	-1.5392	0.0028653
RP11-3P17.3	1.4594	0.0028722
RP11-232C2.3	-4.2457	0.0028766
LINGO2	-2.28	0.0028862
MPP4	-2.5548	0.0028907
RP1-257A15.1	-4.4998	0.0029004
TGM4	-2.2029	0.0029257
RP4-562J12.2	-1.9439	0.0029384
RP13-379L11.3	-4.2162	0.0029472
NPAS1	-1.4656	0.0029637
RPS4XP12	-4.8713	0.0029809
ZP1	-2.6677	0.002988
AC004862.6	-3.601	0.0029983
CSTF3-AS1	-3.0233	0.0030032
RP1-65P5.1	-3.3046	0.0030122
VGLL1	-3.5163	0.0030132
RP11-1006G14.1	-1.3947	0.0030146
RP11-15N24.4	-2.034	0.0030242
CTD-2616J11.14	-3.6847	0.0030433
LYPD6B	-1.6811	0.0030501
DCX	-2.4616	0.0030509
FAM86KP	-3.0578	0.0030632
SCN2A	-2.1313	0.0030683
MIR4482-1	-1.0309	0.0030712
DCSTAMP	-2.2967	0.0030716
LINC00885	-2.9945	0.0030836
RP11-184M15.2	-3.967	0.0030872
HSPA8P18	-3.443	0.0031141
RP11-399K21.14	-2.1542	0.0031177
RP11-69I8.2	-4.4429	0.0031232
RASD1	2.1247	0.0031307
RP3-388M5.9	-1.9346	0.0031454
RP11-431K24.4	-4.1516	0.0031567
RP11-548L20.1	-4.3277	0.0031974
RP11-64D24.2	1.4287	0.0031999
TRIM63	-2.59	0.0032207
RP11-491F9.8	-3.5935	0.0032225
RP5-831K15.1	-3.3248	0.0032295
RP11-468O2.1	-2.1699	0.0032422
AL022344.4	-4.4076	0.0032551
CDH18	-3.815	0.0032627
ZNF285B	-2.3537	0.0032669
RAG2	-3.0604	0.0032841
RP11-180D21.3	-4.9694	0.0033221
DLGAP2	-2.1612	0.0033384
RP11-57C19.6	-1.6755	0.0033423
HMSD	-4.1404	0.0033429
RP11-966I7.1	-4.9391	0.0033544
CALN1	-2.9908	0.0033738
RP1-136J15.5	-3.4003	0.0033752
USH2A	-1.8394	0.0033771
AC104534.2	1.722	0.0033999
RP11-103J8.1	-2.8393	0.0034055
MEIOB	-2.438	0.0034069
RP4-811H24.9	-2.6928	0.0034102
RP1-149A16.3	-1.596	0.0034138
AC126365.1	-3.1654	0.0034141
AC007292.4	-2.471	0.0034184
RN7SL279P	-1.4032	0.003422
PRKCQ-AS1	-1.0039	0.0034507
RP11-20O24.1	-3.492	0.0034702
FATE1	-4.3599	0.0034784
AC008686.1	-2.566	0.0035069
PLEKHG7	-1.3113	0.0035156
KLF15	1.3313	0.0035277
CTD-2572N17.1	-4.0523	0.0035312
SHC4	-1.5761	0.0035382
AC093391.2	-1.515	0.003568
RP11-881M11.4	-3.4613	0.0035701
MIR550A3	-2.3449	0.0035709
RP11-175P19.2	-2.6456	0.0035937
RP11-216B9.6	-1.0216	0.0036047
AC097495.2	-4.3173	0.0036396
DHX9P1	-1.9135	0.0036436
TUSC7	-2.6764	0.0036671
GVINP2	-2.0105	0.0036852
SH2D4B	-2.8665	0.0036966
TMPRSS11F	-3.6621	0.0036987
MRO	-2.1483	0.0037053
TUFMP1	-2.1266	0.0037057
AC074019.2	-2.7891	0.003733
DDX11L9	-2.9218	0.0037498
RP11-502I4.3	-1.0373	0.0037983
GOLGA8S	-2.9866	0.0038038
RP11-438B23.2	-2.8614	0.0038183
SNORA3	-1.7525	0.0038727
AP004372.1	-5.0499	0.0038732
RNASE10	-3.6028	0.0038775
RP11-492E3.2	-1.4677	0.0038899
AQP3	1.6921	0.0038905
RP5-1120P11.1	-1.9123	0.003912
RPS18P1	-1.8955	0.0039302
RP4-761J14.10	-2.2885	0.00397
ZFP2	-1.1938	0.0039727
KRT8P14	-3.694	0.0039833
SLC26A5	-1.6228	0.0039861
IL27	-2.3044	0.0039903
RP11-15B24.5	-2.6793	0.0040062
MYCNUN	-4.834	0.0040136
CPA2	-3.8101	0.0040223
MSH4	-1.8503	0.0040504
SLC24A5	-1.6066	0.0040557
RP11-1084E5.1	-3.0942	0.0040581
RP11-111H3.3	-4.7203	0.0040667
RP11-386D6.2	-3.9919	0.0040823
AC064834.2	-3.8212	0.0040858
FAM64A	-1.1168	0.0040929
RPL35AP21	-2.4312	0.0041087
AC111200.7	2.9213	0.0041223
SUN3	-4.0397	0.0041408
GPLD1	-1.1339	0.0041472
RP11-707G14.8	-1.254	0.0041642
RAB41	-1.3153	0.0041753
CTD-2568A17.1	-3.1591	0.0042025
AC112693.2	-3.3197	0.0042161
CTAGE11P	-2.7275	0.004217
ADAM32	-1.1031	0.0042314
CACNA1C-IT1	-2.6239	0.004241
PALM	1.0896	0.004246
ACCSL	-3.929	0.0042565
RP11-40F8.2	-3.327	0.0042781
RP11-146N18.1	-4.0013	0.0042845
AF013593.1	-3.6706	0.0042981
POM121L10P	-2.6634	0.0043026
C20orf203	-1.7488	0.0043031
IL1F10	-3.6894	0.0043046
ITIH6	-2.5227	0.0043125
RBM14-RBM4	-2.2514	0.0043131
AC006026.9	-2.0694	0.0043564
AC097467.2	-1.7592	0.0043643
FABP5P1	-1.3225	0.0043749
RP11-335O4.1	-3.9206	0.0044116
SLC2A14	-2.2383	0.0044121
RP3-324O17.4	-1.035	0.0044239
AC099344.2	-4.5301	0.0044267
GSG1	-2.566	0.004451
RGPD4	-2.0505	0.0044567
TRGV5P	-2.5164	0.004471
TRAV35	-4.0892	0.0044779
RPS4XP22	-2.7419	0.0044964
SPARCL1	1.1214	0.0045009
CD36	1.6896	0.0045429
RP11-1217F2.9	-4.3877	0.004545
RP11-386M24.5	-2.9352	0.0045771
NAV2-AS5	-1.5501	0.0045989
RP1-125I3.2	-3.1667	0.0046165
RP13-735L24.1	-1.8909	0.0046256
RP11-220I1.2	-3.7595	0.004641
RP11-169K16.6	-2.4216	0.0046618
RP11-349K21.1	-3.4127	0.0046797
RP11-834C11.6	-3.6187	0.0046994
GPR50-AS1	-4.2542	0.0047349
IDO2	-2.0546	0.0047359
RP11-575I8.1	-2.9712	0.0047506
RN7SL773P	-2.6052	0.0047804
SEC14L5	-2.3906	0.0047821
TUBA3E	-3.0419	0.0047864
LINC00692	-4.6737	0.0047865
RP11-109N23.5	-1.1871	0.0048199
AC103564.6	-4.5254	0.00482
TFDP3	-4.1922	0.0048359
ELAVL4	-2.0098	0.0048442
RPL34P27	-1.9356	0.0048465
MYO15A	-1.7427	0.0048565
ITIH2	-1.9525	0.0048701
GAPDHP52	-2.4171	0.0048874
LRRIQ1	-2.2942	0.0049216
KRT16P1	-3.5513	0.004926
RP11-459F6.1	-1.6807	0.0049317
AC018696.2	-4.8181	0.004934
GS1-600G8.3	-4.7082	0.0049472
GOT1L1	-3.1157	0.0049812
ARGFXP1	-3.5507	0.0049866
SIRPD	-2.6995	0.0049945
RP1-138B7.4	-1.2218	0.0049949
RP11-222N13.1	-5.0279	0.0049985
FRMPD2	-3.397	0.005003
SYT14	-1.9478	0.0050046
RP3-453I5.2	2.2411	0.0050047
CTD-2240J17.1	-2.2623	0.0050074
RP11-781E19.1	-4.9932	0.0050086
OVOL3	-1.3002	0.0050257
RP11-221E20.4	-3.5895	0.0050281
RP11-93O7.5	-3.6482	0.0050467
P2RX3	-3.4505	0.0050481
LIPC	-2.3041	0.00506
OVCH2	-2.4054	0.0050622
RP11-586L23.1	-4.3279	0.005086
RP11-716H6.1	-2.8421	0.005093
PLAC1	-3.6239	0.0050938
DSTNP4	-4.3082	0.005096
RP11-680A11.5	-1.1299	0.0051056
RP11-620J15.1	-1.2925	0.0051091
RP11-798K23.5	-2.1371	0.0051233
AC098820.4	-3.1922	0.0051293
HIST2H4B	-1.4943	0.0051325
F13B	-3.982	0.0051333
RP11-321A17.3	-2.7008	0.0051335
RP11-893F2.5	-3.2751	0.0051473
USP17L18	-4.5155	0.0051501
RP4-635E18.6	-3.4629	0.005152
AE000661.37	-2.1146	0.0051813
IFIT1P1	-1.6094	0.0051835
RP11-159L20.2	-2.6506	0.0052045
RP3-420J14.1	-4.0948	0.0052155
RP11-496D1.2	-2.729	0.0052707
SEC16B	-1.3151	0.0052861
HYI-AS1	2.0621	0.0052865
KRT8P23	-3.1712	0.0052984
GPR119	-3.7923	0.0053109
RP11-514F3.5	-1.5219	0.0053166
DNAJB3	-1.5355	0.0053203
AUNIP	-1.1405	0.0053275
ADAP1	1.0026	0.0053293
PAX6	-1.5828	0.0053353
AF131215.8	-3.4017	0.0053366
FABP4	2.5502	0.0053406
CTD-2324F15.2	-2.4012	0.0053432
RP11-552E20.4	-4.9378	0.0053534
RP11-295M18.2	-1.8564	0.0053687
ABCB9	-1.0053	0.005399
RP11-816J6.3	-3.2793	0.0054107
RP11-423G4.7	-4.2127	0.0054259
CDKL2	-1.6239	0.005457
AL512652.1	-1.6823	0.0054578
TARS2P1	-4.3439	0.0054854
RP11-526P6.1	-3.2757	0.0054914
RP11-16K12.1	-2.0787	0.0055136
PPP5D1	-1.237	0.0055343
CCDC163P	-1.4822	0.0055721
RP11-290F20.1	-1.8132	0.005598
WWTR1-AS1	-2.6886	0.005621
MYH8	-2.2419	0.0056294
RP11-95G17.2	-2.595	0.005651
GPR149	-4.4996	0.005656
NGFR	1.3296	0.0056682
RP11-423C15.3	-3.2245	0.005684
RPS7P4	-2.0775	0.0056892
ZNF723	-3.8724	0.0057271
IGSF11	-2.2228	0.0057378
TMEM31	-3.541	0.0057482
GOLGA6C	-3.7339	0.0057786
LL09NC01-254D11.1	-4.6586	0.0057819
CTC-338M12.6	-2.9247	0.0057996
RP11-418J17.3	-2.1934	0.0058389
AC012499.1	-3.8106	0.005867
RP11-398E10.1	-3.2111	0.0058723
ADAM18	-3.9047	0.0058834
RP1-83M4.2	-1.6009	0.0058835
RP11-338N10.1	-2.3714	0.0058866
XXbac-B444P24.10	-2.3112	0.0058907
TTC39DP	-4.6833	0.0059029
MTND2P8	-4.6974	0.0059115
MIR202	-4.3805	0.0059248
MTND1P21	-1.4891	0.0059337
CTC-490E21.13	-2.7452	0.0059408
RP11-81H14.3	-3.7103	0.00598
DSCR9	-1.522	0.005992
RP11-71C5.2	-1.1038	0.0060246
OR1F1	-4.2407	0.0060575
MST1P2	-1.0142	0.0060679
C7	1.5029	0.006077
C5orf49	-3.5119	0.0061004
CPSF4L	-1.6851	0.0061062
IL17F	-3.4244	0.0061078
RN7SL604P	-2.6911	0.0061157
RP11-130L8.2	-2.5925	0.0061372
RP11-209E8.1	-4.2341	0.0061417
OAZ3	-1.7955	0.0061426
RP11-818F20.4	-4.9773	0.0061494
TNNI1	-1.4642	0.0061621
RP11-907D1.2	-4.6041	0.0061747
AKR1B15	-3.3827	0.0061866
CTC-501O10.1	-3.6168	0.0062871
LINC01072	-4.2288	0.0062976
LINC00971	-4.2681	0.0063075
RP11-297N6.4	-1.4603	0.0063119
SLC38A11	-1.1597	0.0063347
RP11-71H9.1	-4.0228	0.0063356
RP11-423O2.1	-1.4091	0.006339
RP11-366M4.1	-1.6805	0.0063429
GABARAPL3	-1.7444	0.0063932
NANOG	-3.0329	0.006404
SNX31	-2.365	0.006406
RP11-279F6.1	-1.9451	0.0064241
SLC9A7P1	-1.4882	0.0064591
RP11-101O21.1	-5.3139	0.0064642
RP11-351C8.1	-2.0945	0.0064682
RP11-1094M14.1	-3.5245	0.0064828
XXbac-B476C20.11	-1.0979	0.0064898
OR2B6	-2.7961	0.0065257
RNU4-78P	-1.6891	0.0065499
SPATA21	-1.7686	0.006551
CCR3	-2.4006	0.0065604
KRT18P64	-4.5731	0.0065747
RP11-1069G10.2	-2.7326	0.0065777
RP11-34D15.2	-3.794	0.0065881
RP5-1011O1.3	-2.0877	0.0065901
AP000442.4	-2.752	0.0066031
RP11-125D12.2	-4.4518	0.0066241
TDRD15	-2.5679	0.0066262
IGSF23	-1.3772	0.0066807
RP11-771K4.1	-3.2613	0.0066877
GNAS-AS1	-1.3332	0.0067086
RP11-461F16.3	-2.7346	0.0067113
RFX4	-2.5448	0.0067284
BAGE2	-3.175	0.0067341
XRCC6P5	-4.858	0.0067469
AKAP16BP	-3.0841	0.0067522
AP001469.5	-1.1037	0.0067577
RP11-598O8.1	-4.2399	0.0067639
RP11-831A10.1	-4.2528	0.0067917
RP11-142C4.6	-1.8258	0.0067999
C12orf71	-2.1668	0.0068021
LMX1B	-2.597	0.0068073
OR51A9P	-4.0039	0.0068111
RP11-293M10.2	-2.4811	0.0068976
CFHR3	-2.8598	0.0069037
WASF3-AS1	-2.7602	0.0069129
CTD-2251F13.1	-3.7266	0.0069139
RP11-384J4.2	-4.4939	0.0069355
SLC17A6	-3.9246	0.0069425
MROH8	-1.2259	0.0069488
RP11-582E3.2	-2.872	0.0069493
CLCNKA	-2.1801	0.0069522
RP11-873E20.1	-1.8829	0.0069607
RP1-41C23.1	-2.1918	0.0069703
RP11-297H3.4	-3.1476	0.0069895
OTOG	-2.5839	0.0070073
RP11-467P9.1	-2.5065	0.0070153
AC011752.1	-4.1629	0.0070193
CHAT	-3.1713	0.007063
RP11-125H8.1	-3.2251	0.0070866
LRRC38	-4.1688	0.0070914
TSPAN19	-4.5021	0.0070935
AC068282.3	-1.3015	0.0071063
AC062029.1	-1.0954	0.0071213
CTD-2636A23.2	-1.1421	0.007123
AC019118.2	-2.7482	0.0071483
PRKRIRP1	-4.6664	0.0071718
RP11-490O6.2	-1.3942	0.0071751
RP11-115J16.1	-3.2673	0.0071986
ERVMER34-1	-1.6921	0.0073504
LINC00908	-2.9046	0.0073602
AC105344.2	-2.4048	0.0074091
SPP2	-3.6477	0.0074244
RP11-545M17.3	-2.7861	0.0074323
ZNF818P	1.2455	0.007437
RP11-24M17.4	-2.5748	0.00746
RP11-42A4.1	-4.361	0.0074647
MIR3943	2.8579	0.0074822
RP11-134K13.4	-1.6758	0.0074904
RP11-805I24.3	-1.6888	0.0074904
OR52I2	-4.1167	0.0075121
GALNT14	-2.2418	0.007514
RP11-25I15.1	-2.5089	0.0075178
RP11-1012A1.7	-1.4319	0.0075246
NOV	1.3578	0.0075313
AC092675.3	-2.6289	0.00755
OR4K8P	-4.0619	0.0075595
CDIPT-AS1	-3.6363	0.0075691
GRM5-AS1	-4.1539	0.0075767
SERPINA6	-2.8271	0.0075823
CYP4Z1	-1.958	0.0076015
RP11-168K11.3	-2.6906	0.0076042
WDR96	-1.5246	0.0076084
HNRNPA1P51	-3.521	0.0076144
CACNG2	-3.9456	0.0076204
FBXO15	-2.3048	0.0076275
RP11-245P10.6	-3.1648	0.0076326
RP11-646J21.2	-4.746	0.0076436
M1AP	-1.9022	0.0076535
NPIPB1P	-1.6213	0.0076626
PPP1R10P1	-5.0127	0.0076714
KRT18P17	-1.0476	0.0076821
POLR2KP1	-1.4081	0.0076995
SLC25A3P1	-4.0162	0.0077288
RP5-1050K3.3	-3.5717	0.0077867
AC128709.3	-3.6561	0.0077991
CDRT15	-2.4864	0.0078015
PTPRQ	-2.4222	0.0078209
SSUH2	-1.444	0.0078236
TMEM8C	-3.36	0.0078398
KRT17P1	-3.4462	0.0078787
AC011625.1	-1.802	0.0079316
SNORA73	-1.187	0.0079401
RP3-453P22.2	-2.4677	0.0079454
RP13-192B19.1	-4.0344	0.0079576
LDHAP7	-1.5178	0.0079663
RP5-859D4.3	-3.0793	0.0079745
RP11-664D1.1	-1.5303	0.0079977
RP11-227D13.4	-1.8339	0.0080037
RP4-813F11.4	-1.3925	0.0080122
LINC00945	-4.8315	0.0080124
MANSC4	-3.0833	0.0080557
RP11-300M24.1	-4.0162	0.0080766
RP11-241I20.1	-2.5452	0.0080805
ARMC4	-1.9582	0.0080951
IL4	-3.381	0.0080976
ABCC13	-1.9308	0.0081001
RP11-157D23.2	-4.4904	0.0081327
RP11-433J20.2	-4.2359	0.0081437
RP11-714L20.1	-3.3576	0.0081607
RP11-445F12.2	-2.8323	0.0081841
RP5-855F16.1	-3.5554	0.0081954
CYP4A11	-2.1566	0.0082022
DLG1-AS1	-2.8686	0.0082048
RP11-417L19.2	-4.4849	0.008235
RP11-167N24.3	-3.7321	0.0082628
RP11-417J8.6	-2.4762	0.0082892
DDX11-AS1	-1.2196	0.0083158
RP11-62N21.1	-4.8644	0.0083741
RP11-294L13.1	-2.5047	0.0083886
CTD-2014N11.3	-5.0507	0.0083889
CTC-420A11.2	-4.441	0.0083979
VWA5B1	-2.0821	0.0084002
LINC00615	-4.8781	0.008406
SLC9B1	-1.3511	0.008419
C8orf46	-1.7781	0.0084201
RP11-747I9.1	-4.2168	0.0084248
CLPS	-4.7249	0.0084591
RP11-766N7.1	-2.1054	0.0084748
GPR85	-1.8418	0.0084904
CA5AP1	-4.9939	0.008525
KRT77	-3.5568	0.0085441
CTD-2619J13.9	1.3692	0.0085576
AC112721.1	-1.9276	0.008558
MTND1P2	-4.48	0.0085677
OR1I1	-3.2139	0.0085919
RP4-794H19.2	-2.1984	0.008627
RP11-111I12.1	-2.522	0.008634
RP11-216N14.7	1.8536	0.0086396
RAD21L1	-3.1885	0.0086843
RNU6-134P	-4.6339	0.0086971
RP11-813N20.3	-3.8691	0.0087079
AK8	-2.1152	0.0087251
BPIFB5P	-4.7329	0.0087323
CTA-384D8.33	-2.7449	0.0087662
AC022596.2	-3.7301	0.0087869
RP11-1149M10.2	-2.7399	0.0088264
KRT73	-3.5157	0.0088331
RP11-132J14.3	-2.5201	0.008837
MIR320C2	-3.9914	0.008839
NANOGP6	-3.034	0.0088401
CICP9	-2.9752	0.008843
RP11-179H18.4	-3.5936	0.0088449
SGCG	-2.4396	0.0088573
AC017048.3	-1.0966	0.0088611
LINC00652	-2.3266	0.0088726
RP11-64C12.3	-3.1926	0.0088848
RP11-20D14.6	-2.1089	0.0088978
RP11-625H11.1	-1.1663	0.0089052
DNAH8	-1.9669	0.0089253
CLEC2L	-1.8664	0.0089269
RP11-90C1.1	-4.6245	0.008927
MTNR1B	-3.458	0.0089275
APOD	1.4251	0.0089339
KIAA1257	-1.118	0.008947
FAM71F1	-3.0281	0.0089544
RP1-45I4.2	-1.6513	0.0089723
RP11-307I14.2	-2.7549	0.0089924
RP11-75N4.2	-1.2263	0.0090515
RP1-91G5.3	-4.8476	0.0090627
RP5-1024G6.7	-2.6102	0.0090745
MT1E	1.3524	0.0090809
RP11-227H15.5	-3.2481	0.0090881
SLC25A38P1	-3.1466	0.0090915
CNNM1	-1.5417	0.0090927
RP11-411K7.1	-3.1704	0.0091026
KIF25	-2.3244	0.0091196
LINC00486	-3.4851	0.0091449
RP11-277B15.3	-1.3441	0.0091449
LOC100421166	1.0444	0.0091651
GABRA2	-1.4878	0.0091733
RP11-443K8.2	-2.2575	0.0091791
RP11-1217F2.1	-1.2869	0.0091844
RP11-94H18.1	-3.8047	0.0092118
AC092162.1	-1.4052	0.0092177
SERPINA7	-3.7024	0.0092249
DCAF4L1	-1.2431	0.0092463
AC003003.5	-2.0345	0.009297
LINGO3	1.2688	0.0093012
RP11-476B13.2	-3.2292	0.0093021
ART5	-2.4518	0.0093049
RP3-477O4.5	-2.0795	0.0093179
MLN	-4.2667	0.0093242
BPIFA1	-4.2701	0.0093718
PTPRT	-1.8857	0.0093971
CTD-2290P7.1	-1.662	0.0094031
TECTA	-1.5132	0.0094308
AL590867.1	-3.6645	0.0094434
TEX26	-2.995	0.0094528
RP11-561O4.1	-1.5643	0.0094572
FCGBP	2.0079	0.0094603
CTD-2547L16.1	-1.7972	0.0095196
RAC1P5	-4.2388	0.0095263
ZNF652P1	-3.7364	0.0095297
OR4F15	-3.0144	0.0095378
DEPDC4	-1.0114	0.0095402
RP11-649A18.5	-1.0083	0.0095415
KRT8P19	-4.2086	0.0095578
RP1-97G4.1	-1.8966	0.0095683
RP11-472B18.1	-2.0568	0.009573
ANK1	-1.7721	0.0095868
RP11-646E18.2	-4.6666	0.0096047
GPX6	-5.0572	0.0096051
C15orf60	-1.3416	0.009625
RP3-467K16.4	-1.6237	0.0096264
RP11-756P10.2	-4.2533	0.0096324
SPINK13	-1.6494	0.0096446
RP11-522N14.2	-2.7728	0.0096447
RP11-659E9.2	-2.8428	0.0096636
ROPN1B	-2.3825	0.0096846
KIAA1210	-3.0367	0.0097586
CSF2RA	1.1409	0.0097655
RP11-4O3.2	-4.2858	0.0097914
HORMAD1	-1.4798	0.0097951
RP5-1029K10.4	-3.6864	0.0098086
C3orf20	-1.9433	0.0098181
XKRX	-1.0612	0.0098214
KIAA1239	-1.8968	0.0098375
RP11-275I4.1	-1.3496	0.0098424
CTGF	1.2033	0.0098531
RP11-20G6.2	-3.545	0.0098648
VN1R34P	-3.1089	0.0098783
RP11-238K6.1	-2.7912	0.0098839
LINC00974	-3.2408	0.0098904
RP11-293D9.2	-3.2311	0.0099025
AC005682.7	-3.9254	0.0099047
GLT6D1	-5.0253	0.0099049
SRPX	1.2464	0.0099072
CTD-3105H18.13	-1.5623	0.0099283
ABCF2P1	-3.0794	0.0099575
RP11-318K12.2	-4.0843	0.0099718
KCNE4	1.1847	0.0099869
SERPINB10	-4.3531	0.0099872
KBTBD13	-3.2901	0.0099975
ZBED1P1	-3.4217	0.010022
EFEMP1	1.1782	0.010044
KLK2	-2.8423	0.010047
RP11-31I22.4	-4.6138	0.010052
RP11-307C12.13	-2.9542	0.010056
RP11-284J1.1	-2.5655	0.010066
NDE1P2	-4.4496	0.010075
AC098823.3	-2.8808	0.010079
SNORA36	-1.5658	0.010085
ADH6	-1.1819	0.010087
RP11-407A16.7	-4.2689	0.010092
AC007251.2	-2.3025	0.010093
SLC36A2	-3.925	0.010094
RP11-429P3.2	-5.0937	0.010097
PARP4P2	-2.3773	0.010099
BCAR4	-4.1672	0.010101
RNU6-960P	2.4199	0.010101
RP11-116D2.1	-3.9226	0.010101
RP5-1061H20.4	-1.0174	0.010101
HYALP1	-4.633	0.010105
AP000769.1	-1.3413	0.010127
AC004014.3	-3.2399	0.010132
UNGP1	-3.1182	0.010134
RP1-65P5.5	-2.8239	0.010165
AC112715.2	-3.3845	0.010176
ZBBX	-2.8841	0.010176
RP11-26O3.1	-3.8487	0.010187
RP11-128L5.1	-4.5514	0.01019
C22orf43	-1.2938	0.010194
RP11-534N16.1	-3.1729	0.010196
OR2K2	-4.0026	0.010226
GLYATL1	-1.9019	0.010294
RP5-1024G6.5	-2.3633	0.010306
RP11-89H19.1	-1.0274	0.01031
EPHB1	-1.0606	0.010317
IFLTD1	-3.1701	0.010323
RP11-297L17.2	-2.1896	0.010372
RNU6-1105P	-2.2912	0.010401
RP4-666O22.3	-4.2383	0.010432
RN7SL390P	-1.9703	0.010439
RP11-168L7.3	-4.0313	0.010445
ACTBL2	-2.7932	0.010453
PRSS50	-2.8384	0.010464
PPP1R12BP1	3.371	0.010492
PLAC8L1	-1.6857	0.01052
RP4-593C16.3	-1.4533	0.010553
RP5-1077H22.1	-4.0394	0.010557
KB-1083B1.1	-4.0714	0.01056
RP11-208N14.4	-3.4838	0.010566
PCDH11X	-2.9091	0.010569
RP11-131K5.2	-2.296	0.010577
CA10	-3.0372	0.010581
CTD-2643K12.3	-2.2349	0.01059
PAX7	-2.8096	0.010596
CTD-2381F24.1	-1.2485	0.010626
MT2A	1.1993	0.010633
SLC22A1	-1.605	0.010684
RP11-236J17.3	-4.7369	0.010685
HSPA8P5	-1.3595	0.010699
RAP1GAP	1.4579	0.010715
GAPDHP24	-4.3648	0.010721
RP11-85I21.1	-1.2035	0.01073
RP4-612J11.1	-4.752	0.010745
RP13-20L14.1	-3.2821	0.010746
RP1-290I10.7	-3.3454	0.010761
FAM181A-AS1	-4.0632	0.010795
DPRX	-3.9972	0.010831
ART1	-2.2775	0.010851
PRG3	-3.8266	0.010856
LRP2	-2.4164	0.010886
MPV17L	-1.3118	0.010886
IGHV3-49	1.9904	0.010908
RP11-675M1.2	-2.3518	0.01092
KRT127P	-4.2437	0.010924
AC073043.1	-1.4875	0.010935
RP11-152L7.2	-4.7919	0.010943
SLC7A3	-3.3099	0.010948
AC026150.5	-4.1632	0.010957
ARL6IP1P3	-2.769	0.010967
RP11-538P18.2	-4.1112	0.010968
LAMTOR5-AS1	-1.5664	0.011007
RP11-415C15.2	-2.2935	0.011009
RP11-586D19.1	-3.2416	0.011013
C21orf128	-4.6896	0.011043
MYH13	-1.9118	0.011043
RP11-424M21.1	-5.1529	0.011053
IMPDH1P10	2.2422	0.011079
MTND4P24	-2.5064	0.011097
ANKRD20A17P	-2.6573	0.01111
RP11-76E12.1	-4.4869	0.011123
TSIX	-2.4076	0.011166
GAPDHP59	1.1714	0.011168
GRAMD4P8	-3.443	0.011169
SRSF10P1	-2.9798	0.011171
RP11-834C11.5	-2.6434	0.011177
NYAP2	-2.0058	0.01119
PTMAP6	-3.9776	0.011232
MEIS1-AS1	-1.2359	0.011233
DIRC1	-2.7741	0.011236
CCDC79	-2.0533	0.011241
GAPDHP72	-1.9102	0.01125
HSPA8P6	-4.3403	0.011252
AC006116.17	-2.2903	0.011276
RP11-320N21.2	-1.6302	0.011319
WFDC11	-3.0793	0.011376
AC195454.1	-3.3872	0.011388
CCDC62	-1.4012	0.011405
AC023115.1	-2.2474	0.011416
KRT38	-2.6601	0.011423
LRRC26	2.3039	0.011465
SEZ6L	-1.8867	0.011489
CTD-2583A14.1	-4.3645	0.011505
RP1-97D16.1	-3.834	0.011514
RP11-106A1.3	-2.796	0.011517
TMEM232	-1.3709	0.011528
RP11-280O1.2	-2.8521	0.011544
RP11-717H13.1	-5.5809	0.011548
OR8R1P	-2.9093	0.011551
BRINP2	-2.8551	0.01156
PDE6A	-1.5748	0.011572
ANKRD30BP2	-2.7857	0.01158
RP11-170N11.1	-3.4454	0.011583
ARHGEF26-AS1	-2.0994	0.011609
AC093381.2	-3.0723	0.011616
ERC2	-1.6109	0.011626
ANKFN1	-1.8238	0.011629
RPS23P5	-2.1207	0.011638
AC002472.13	-2.8565	0.011644
SCN11A	-1.8783	0.011649
RN7SL652P	-1.8203	0.011669
C11orf85	-2.6073	0.011693
RP11-18H21.3	-3.0837	0.011723
CTC-786C10.2	-1.669	0.011754
GFRA3	-1.7906	0.01177
MTTP	-2.0359	0.01178
RP11-38O14.5	-4.3535	0.01178
RPS4XP3	-2.9753	0.01178
MRGPRX1	-4.7406	0.011809
RP11-44N12.4	-3.4587	0.01182
RP11-87E22.1	-3.4744	0.011827
RPL3P12	-3.4695	0.011837
RP4-549F15.1	-3.6768	0.01184
LINC00933	-1.7239	0.01185
AC025278.1	-5.0734	0.011909
PLCZ1	-3.5355	0.011915
AC019117.2	-1.7729	0.011934
CATSPERD	-3.0174	0.011937
RP11-932O9.8	2.4835	0.011947
AF064858.7	-3.4398	0.011959
CR392039.2	3.2198	0.011967
ANO7	1.4936	0.011972
AL359878.1	-2.2825	0.011994
RP11-529E15.1	-4.2273	0.012002
AC093609.1	-1.4513	0.012008
RP5-1096J16.1	-3.7104	0.01202
BNIPL	-1.2562	0.012034
AC005614.3	-3.0839	0.01209
AC114812.10	-2.1942	0.012095
RP6-65G23.1	-2.508	0.012109
FSBP	-1.1722	0.012141
GRK7	-2.6756	0.012141
RP11-354K1.2	-4.5936	0.012153
NPM1P31	-2.6046	0.012175
C6orf195	-1.6386	0.012198
RP11-121G22.3	-1.4706	0.012202
RP11-722M1.1	-4.2807	0.012207
KPTN	-1.0696	0.01222
RETN	-1.9633	0.012246
GRB14	-1.0728	0.012247
RP11-686O6.2	-1.3516	0.012247
TMC2	-1.751	0.012266
RP11-328J2.1	-4.9143	0.012285
CTD-2325K12.1	-2.9824	0.012304
RP11-407N17.6	-1.4384	0.012305
RP11-45F15.1	-2.0302	0.012314
CCDC70	-2.1895	0.012321
PRDM7	-3.7587	0.012333
RP11-584P21.2	-1.6621	0.012355
BGLAP	-1.7189	0.012364
RPL5P3	-2.0075	0.012376
RP5-1070A16.1	-4.512	0.012383
SLC36A3	-2.9637	0.012392
MIR31HG	2.1146	0.012401
OR8I2	-4.6091	0.012417
HHLA1	-3.4395	0.012419
FAHD2P1	-1.5891	0.012434
URAHP	1.063	0.012464
MTND5P27	-4.131	0.012472
AL590762.6	-1.2548	0.012479
LINC00032	-1.51	0.012519
RP11-135D11.2	-4.3132	0.012519
RP4-725G10.3	-3.6885	0.012529
RP11-17A4.2	-2.1888	0.012574
RP11-356I2.1	-3.2571	0.012577
OR2AG1	-1.3337	0.012587
SPINK4	2.2415	0.012589
TYRP1	-1.571	0.012593
CTC-347C20.1	-4.1192	0.012608
RP11-440G9.1	-3.8984	0.012633
RP11-405F3.2	-4.0636	0.012672
AC005863.1	-5.0105	0.012681
RP11-3M1.3	-3.9658	0.0127
MIR548V	1.3188	0.012701
OR51G2	-4.2323	0.012701
RP11-619L12.4	-4.4355	0.012721
PCMTD1P2	-1.869	0.012742
RP11-579O24.3	-4.1491	0.012754
RP11-25D10.1	-4.1833	0.012762
OR8A2P	-4.2102	0.012775
RP11-463J17.1	-2.0244	0.0128
RP11-747H12.5	-1.7041	0.012805
DSG1	-1.8913	0.01281
RP4-671G15.2	-1.1933	0.01281
MARK2P9	-2.8315	0.012821
CPE	1.0796	0.012828
RP11-76E16.2	-1.4434	0.012829
EPHA1-AS1	-1.5396	0.01283
RP11-770E5.1	-2.5347	0.01283
TBL1Y	4.4309	0.01283
HMGA1P6	-4.3557	0.012848
SPRR2B	-3.6434	0.012853
CNGB3	-1.4992	0.012876
DLL3	-2.4628	0.012906
RP11-15E18.4	-5.0285	0.012907
RP11-903H12.3	-1.6199	0.012934
LIFR-AS1	-1.6895	0.012943
THUMPD1P1	-2.7685	0.012955
HNRNPKP3	-4.2857	0.012963
EEF1B2P5	-3.4266	0.012983
GAPDHP14	-2.5856	0.012998
SMR3A	-3.985	0.012998
AC002401.1	-1.2443	0.013009
EIF3KP1	-2.7134	0.013055
LINC00900	-1.5267	0.01306
RXFP3	-2.7586	0.013062
GRM7-AS3	-2.8416	0.013063
TRAV26-2	-3.8586	0.013065
IGKV1D-43	-3.5136	0.013067
RPS7P14	-3.0748	0.01309
RP11-328C8.4	-1.7067	0.013109
RP11-370A5.2	-2.5898	0.013111
RP11-265N7.1	-1.9303	0.013186
RP11-677O4.7	-3.0147	0.01319
NF1P8	-3.7479	0.013218
PTCRA	-2.8336	0.013222
RP11-350D17.3	-4.3937	0.01323
RP11-573D15.8	-1.8479	0.013273
PTPRVP	-1.5586	0.013306
MMEL1	-1.6896	0.013312
RP11-58G13.1	-1.4287	0.013312
CFP	-1.4521	0.013313
KCNJ9	-1.6637	0.013313
RP11-168K11.2	-1.0637	0.013326
LINC00277	-2.2939	0.013341
SNORA32	-3.6068	0.013357
ATP8B5P	-1.4622	0.013363
C12orf40	-1.1582	0.013419
RN7SL518P	-2.7135	0.013421
DIO1	-1.3853	0.013432
LPPR5	-2.2534	0.013437
RP11-124I4.2	-3.1907	0.013438
OR5P1P	-3.902	0.01344
ASPHD1	1.1835	0.013441
SLC10A4	-1.8146	0.013454
NR2E3	-1.2481	0.013468
RP11-700H6.2	-2.4006	0.013493
SSR4P1	-1.6481	0.013498
RP11-297M9.1	-3.4618	0.013504
RP11-126K1.6	-3.1413	0.013524
RP11-188D8.1	-2.1913	0.013525
AL022344.2	-4.9669	0.013563
HNRNPA1P67	-2.4108	0.013567
AC092933.4	-3.2396	0.013572
RP11-434I12.4	-3.7648	0.013574
RN7SL65P	-1.321	0.013578
IGLV3-16	-2.3178	0.013592
RN7SL736P	-2.962	0.013599
GS1-204I12.1	-2.9172	0.013602
RP11-443B7.3	-2.388	0.013602
RP11-535C7.1	-5.0312	0.013603
HNRNPA1P60	-3.8433	0.013644
NREP-AS1	-2.4714	0.013652
ZNF847P	-2.8634	0.013662
MAEL	-1.6252	0.013667
MAGEC3	-2.7994	0.013667
RP11-121A8.1	-2.1412	0.013675
RP11-403A21.1	-2.2099	0.013676
CARM1P1	-2.9613	0.013706
SALL4P6	-4.0364	0.013715
LINC00345	-2.5013	0.013731
TUBA8P2	2.8791	0.013741
PNPLA5	-3.5701	0.013742
ZSCAN10	-2.3446	0.013761
RP11-334J6.6	-2.1488	0.013786
AC003051.1	-2.5363	0.013843
WWP1P1	-1.1652	0.013847
WDR16	-1.7913	0.013862
RP4-672N11.1	-4.5579	0.013921
MIR548C	1.8221	0.013926
POU2F3	-1.5917	0.013931
RP11-224O19.4	-3.0396	0.013946
RP1-66C13.3	-2.2298	0.013949
RP11-363G2.4	-4.0956	0.013953
CRISP2	-4.2896	0.013955
LINC00336	-1.8097	0.01396
EFHB	-2.0962	0.013987
RP11-274E7.1	-4.0096	0.013991
RP11-557C18.4	-3.7097	0.014011
RP11-184A2.3	-2.4547	0.014021
CDC20P1	-1.2461	0.014028
RP5-843L14.1	-4.9802	0.014046
GSTM5	-1.3852	0.014048
AP001437.1	-3.4487	0.014051
RP11-95M15.2	-1.9825	0.014054
XXyac-YM21GA2.7	-3.8082	0.014065
KCNH1	-1.4439	0.01407
TSEN15P2	-1.182	0.014071
PADI1	-1.7377	0.014078
RN7SKP45	-2.5238	0.014095
TMPRSS6	-1.1936	0.014101
RP5-963E22.4	-3.1306	0.014109
RP11-84A14.4	-1.4339	0.014114
OR2B7P	-3.9087	0.014155
RP11-283G6.5	-2.1797	0.014158
MTND1P6	-2.3443	0.01417
RP11-629E24.2	-3.2922	0.014187
OR4A5	-5.4513	0.014196
HNRNPA1P30	-2.9998	0.014213
GS1-279B7.1	-1.4423	0.014258
MYH4	-1.8286	0.014261
TRAV23DV6	-2.5092	0.01428
LINC00635	-3.7259	0.014285
CTD-2193P3.2	-2.4251	0.014292
RAD21-AS1	-2.2783	0.014307
RP11-329E24.6	-4.8359	0.014308
AC008278.3	-3.9856	0.014309
AF241726.4	-3.9764	0.014309
RP11-115K3.2	-2.4441	0.014313
RP11-209M4.1	-1.5031	0.014357
CTD-2501M5.1	-3.8426	0.014358
RP11-327F22.2	-1.9755	0.014365
COL4A6	-1.4938	0.014368
MTND5P23	-3.8408	0.014419
LL22NC03-102D1.18	-4.3876	0.014436
FAM83C	-1.999	0.014438
RP11-439L18.2	1.122	0.014453
MOBP	-2.4772	0.014498
DCT	-2.4345	0.014505
AC092316.1	-1.8256	0.014544
DNAJA1P2	-4.9768	0.014558
SFTA3	-3.0201	0.014567
LINC00307	-4.453	0.014583
LINC00261	1.9522	0.014586
MGP	1.1023	0.014607
LINC00955	-2.9323	0.014634
OR1E1	-4.5417	0.01464
GPR110	-1.8701	0.014648
ALDH1A3	1.0158	0.014649
ALG1L8P	-3.6409	0.014658
RP4-791C19.1	-1.4377	0.014705
RP4-612B15.2	-2.4086	0.01471
AC138655.6	-1.665	0.014719
RP11-946L16.1	-2.5976	0.01473
RP4-576H24.2	-2.4736	0.014733
AC108868.5	-3.8756	0.014739
RP5-1125N11.1	-4.9958	0.014743
TMEM50B	1.1336	0.014746
RDH8	-2.4376	0.014776
AMDHD1	-1.4031	0.014785
CALM2P4	-3.9017	0.0148
RP11-483K5.2	-4.9019	0.014817
AC005176.2	-4.5426	0.014818
CBX3P1	-2.0372	0.014819
CTD-2162K18.4	-2.4457	0.014834
RP11-488I20.3	-4.3455	0.014856
RP11-133L19.2	-3.9042	0.014863
LINC01077	-3.7874	0.014891
RANBP20P	-2.2443	0.014892
RP11-795J1.1	-3.7655	0.014903
RP11-557J10.3	-1.1334	0.014913
TNFRSF19	-1.0092	0.014917
RP11-1109M24.11	-5.5834	0.01496
RNU6-409P	-3.0077	0.014986
KRT124P	-3.713	0.015
ZCCHC12	-2.2558	0.015007
RP11-58A18.1	-2.4124	0.015008
RP11-18D7.3	-2.6213	0.015048
RHEBL1	-1.352	0.015056
RPL36AP21	-2.9475	0.015076
AP002856.5	-4.9333	0.01509
PKD1P5	1.0671	0.015092
BX649563.4	-4.1652	0.015093
PRG2	-3.1611	0.01511
CLDN16	-1.5074	0.015112
RP11-1017G21.6	-1.493	0.015146
CEACAM8	-1.6663	0.015155
RP11-757O6.4	-3.3452	0.015174
STMND1	-3.1101	0.015179
RP11-244F12.1	-2.3564	0.015182
RP11-685M7.5	-4.7964	0.015189
RP11-10L7.1	-3.5925	0.015194
AMBN	-3.4359	0.0152
SLC22A24	-3.1712	0.015204
TECRL	-4.0959	0.015208
RNU4-22P	-1.661	0.015215
AC011999.1	-2.1642	0.015278
SPDEF	1.8001	0.015297
ANO9	-1.1318	0.015298
SURF6	1.3382	0.0153
FNDC1	1.1246	0.015349
RNA5SP491	-1.176	0.015354
AC015922.5	-3.4247	0.015361
ESRRG	-1.5833	0.015426
SLCO6A1	-4.4418	0.015488
RP11-184I16.3	-1.3103	0.015506
GAPDHP40	-1.9869	0.015516
AC079630.4	-3.1055	0.015522
TFAP2D	-2.6288	0.015532
OR5BJ1P	-2.1435	0.015533
RP1-102E24.9	-3.7505	0.015538
AC010082.2	-1.7086	0.015549
PIP	-2.3168	0.015566
KB-1732A1.1	-1.0644	0.015576
XX-FW80269A6.1	-3.8711	0.015587
RP11-384K6.4	-2.2456	0.0156
RP11-157D23.1	-4.1406	0.015601
RP11-312A15.1	-2.4324	0.015609
RP11-432F4.2	-2.4915	0.01565
TCP10	-2.3413	0.015651
MS4A3	-3.763	0.015657
ACSM1	-1.6588	0.01566
RP11-203B7.2	-2.7609	0.015663
SLC7A4	-1.1265	0.015669
RP11-747H12.6	-2.6008	0.01569
RP5-921G16.1	-3.9398	0.015696
TMPRSS3	-1.1835	0.015719
C2orf50	-2.3048	0.015734
OR5P2	-3.901	0.015753
LINC00111	-3.8409	0.015762
MIR5190	1.0468	0.0158
LINC00272	-3.4381	0.01581
CTD-2349B8.1	-2.9636	0.015815
AC010525.4	-1.7282	0.015837
CTD-3064H18.1	-1.8883	0.015864
RP11-888D10.3	-2.4838	0.01588
RP11-956J14.1	-2.6544	0.015894
SNORD116-19	-1.4035	0.015894
RP11-703G6.1	-4.1715	0.015915
RP11-733O18.1	-1.9778	0.015927
RP11-23F23.3	-2.8413	0.015942
HAL	-1.3949	0.01598
AC111155.1	-2.5131	0.015983
RP11-108M9.2	-3.7154	0.015997
RP11-481J2.2	-2.9128	0.016005
RNA5SP465	2.5828	0.016056
CYP1B1	1.262	0.016062
AC010975.1	-4.1557	0.016065
RNU6-439P	-2.754	0.016065
RP11-68L18.1	-1.9026	0.016066
RP4-816N1.1	-2.7617	0.016067
C11orf42	-1.2919	0.016075
RP11-359M6.3	-1.805	0.016085
RP11-449D8.5	-3.0394	0.016117
CTD-2531D15.4	-3.1262	0.016132
SAA1	1.5799	0.016137
ANXA2P3	-4.5087	0.016138
RP11-363J20.1	-1.6922	0.016169
LDHAL6A	-1.3069	0.016207
ZNF578	-1.6082	0.016211
AC018799.1	-3.2691	0.016234
RP4-529N6.1	-3.5197	0.016244
EGF	-1.775	0.016272
PDCL2	-4.2736	0.0163
RP11-360D2.2	-2.2244	0.016327
AC034229.1	-1.3213	0.016354
OR13F1	-4.8915	0.016358
RP5-943J3.1	-3.0861	0.016365
RP11-358L22.2	-4.0815	0.016372
RP11-489E7.1	-1.6019	0.016377
RP11-86A5.1	-3.7208	0.016379
RP11-46A10.2	-2.9797	0.01638
HEPACAM2	2.2222	0.016381
RP11-711G10.1	-2.2584	0.01642
AC073869.13	-3.9739	0.01643
RP11-126F18.2	-1.8047	0.016447
DNAJC19P7	-2.2287	0.016462
RP11-304F15.5	-2.1708	0.016468
FDPSP1	-2.8802	0.016492
RP11-63N8.3	-2.8909	0.016495
AC010731.2	-1.8613	0.016519
CTD-2574D22.2	-1.2292	0.016542
C1orf127	-1.8305	0.016568
RP11-13N12.1	-2.3583	0.016582
NANOGP7	-2.3897	0.0166
PIH1D3	-3.87	0.016603
TCEAL4P1	-2.8446	0.016626
RP11-542A14.1	-2.6544	0.016632
CD1C	-1.2211	0.016658
XKR4	-1.5121	0.01667
DMGDH	-1.232	0.016678
SRMP2	1.0567	0.016728
TMEM248P1	-5.2999	0.016728
RP11-54D18.3	-1.7771	0.016742
RN7SL617P	-4.3944	0.016776
CTD-2651B20.5	-3.0569	0.016796
LINC01031	-3.1968	0.016809
TDRD9	-1.6225	0.016815
CDH20	-1.824	0.016829
SLC25A15P2	-3.9236	0.016853
NLRP5	-3.66	0.016869
LINC00838	-4.2373	0.01688
KRT18P27	-3.6758	0.016884
CERS6-AS1	-2.228	0.016888
RP11-335F8.2	-2.3205	0.016902
CCDC153	-1.281	0.016921
RHBG	-2.6947	0.017004
RP11-566H8.2	-4.8642	0.017005
C7orf65	-3.7576	0.017012
RP11-429A20.4	-3.2991	0.017037
C11orf94	-1.3058	0.017057
RP11-63E9.1	-3.1159	0.017065
RBMXP1	-2.0004	0.017066
A2ML1	-1.5044	0.017092
CCDC88B	-1.1085	0.017094
RP11-387H17.4	-1.4246	0.017094
AC068044.1	-4.453	0.017109
RP11-168L22.2	-4.0797	0.017117
CFL1P8	-3.6566	0.017126
RP11-546B8.3	-1.4271	0.017133
OR5P3	-3.689	0.017139
RP11-184M15.1	-1.9518	0.017155
RP11-434I12.3	-2.9181	0.017169
DAP3P2	-2.1588	0.017172
RP11-135J2.4	-2.3731	0.017186
LINC00374	-4.2642	0.017201
RP11-305L7.1	-1.7089	0.017203
ATP5EP2	-2.047	0.017204
LPO	-2.1503	0.017226
RP3-406A7.7	-1.2821	0.017229
ACTN4P1	-1.1227	0.01725
KRT8P29	-2.164	0.017266
LINC00925	-2.4984	0.01729
RN7SKP143	-3.3954	0.01729
RP11-12M5.1	-4.5153	0.017294
RP11-1084I9.1	-4.5159	0.017334
KLK14	-1.4624	0.017359
VN1R40P	-3.8135	0.017377
MROH4P	-3.4015	0.017415
RP11-355K23B.1	-2.7551	0.017427
RP11-2G1.1	-3.4328	0.01743
OR5BE1P	-4.8688	0.017445
ACMSD	-1.1789	0.017464
RP11-402G3.3	-2.0892	0.017479
RP11-946L20.1	-3.6496	0.01748
MCF2	-1.9984	0.017496
FSD2	-1.5125	0.017519
PTH2R	-1.8356	0.017548
LINC01056	-3.8127	0.017552
CTC-454I21.3	-1.5509	0.017604
ATP5F1P7	-2.284	0.017613
RP11-91H12.4	-2.8733	0.017618
CTC-431G16.2	-2.9797	0.017631
CPB2	-1.8648	0.017633
KCNMB3P1	-3.0615	0.017649
RP11-393K12.2	-3.3826	0.017659
LIPJ	-2.2398	0.017668
RP11-218E20.2	-3.6861	0.017674
RP11-293M10.5	-1.4142	0.01775
RP11-100L22.2	-3.5779	0.017776
PATE4	-1.6581	0.017779
RP11-87H9.3	-1.4298	0.01778
RP11-403N16.3	-2.5293	0.017798
RP11-813P10.1	2.5088	0.017802
OR6B2	-4.5138	0.017803
ZNF560	-3.4269	0.017817
CHRNA1	-1.6001	0.017819
RP11-227F8.2	-3.0395	0.017829
RP11-561C5.5	-1.623	0.017851
SLC39A12	-3.3011	0.017855
FAM90A24P	-3.4576	0.017867
GOLGA6A	-2.5162	0.017867
OR51K1P	-3.1079	0.017874
AC002127.4	-3.1616	0.017891
AC007679.1	-4.2958	0.017898
LGMNP1	-1.6811	0.017906
BLACE	-3.5981	0.017913
AC011294.3	-3.4264	0.017923
OPRM1	-2.9198	0.017938
MTND2P32	-2.2331	0.01794
KCTD9P2	-1.2577	0.017943
RP11-392E22.1	-2.5934	0.017957
PHBP8	-1.4851	0.017961
ZRANB2-AS2	-1.0187	0.017962
RP5-828H9.1	-1.9021	0.017976
SLC28A1	-2.2374	0.017976
LINC00327	-2.2827	0.017986
AC011526.1	2.9419	0.018043
CNBD2	-2.3981	0.018044
OR2AT4	-3.5986	0.018053
RP11-545A16.3	-2.3797	0.018056
AC092610.12	-2.3587	0.018057
RP3-446N13.1	-4.0101	0.018073
AC007879.6	-2.4339	0.018075
AC105402.3	-3.484	0.01808
RP11-15K3.1	-4.0204	0.018094
RP11-318C24.2	-2.3808	0.018094
MLLT10P1	-1.5805	0.018131
C1orf141	-3.5839	0.018161
EMR1	-1.9111	0.018161
RP11-38O23.4	-3.272	0.018161
RP11-18H21.2	-3.1128	0.018173
RP11-962G15.1	-3.709	0.018178
RP11-359J14.2	-1.0991	0.018184
TOMM22P5	-3.3315	0.018203
JPH4	-1.9399	0.018217
AC062022.1	-3.8372	0.018253
AC015871.1	-2.1565	0.018257
RP11-295D22.1	-3.5097	0.018267
RP11-138H8.7	-3.7088	0.018275
RP11-109A6.3	1.6453	0.018282
CMTM1	1.173	0.018319
CCDC81	-1.241	0.01832
RP13-228J13.8	-2.6791	0.018359
LINC00283	-2.3261	0.01836
FDPSP5	-4.0072	0.018361
RP11-509E16.1	-1.1204	0.018361
RP11-122D10.1	-2.7475	0.01838
RP11-490D19.6	-2.2365	0.018381
RP11-230G5.2	-2.1325	0.018387
AC016716.1	-1.6854	0.018388
EDN2	-2.1869	0.018407
RP11-466P24.6	-2.6173	0.018422
RP11-268G13.1	-3.6214	0.018426
CTBP2P6	-3.2618	0.01844
PPP3R2	-2.9605	0.018483
TINCR	-1.7529	0.018512
ACTG1P9	-2.3463	0.018522
HMGB1P26	-4.0827	0.018568
CTC-248O19.1	-3.7825	0.018601
RP11-375N15.1	-4.4119	0.018604
SERPINI1	-1.0308	0.018628
LINC00293	-4.5815	0.018629
PKP4P1	-2.3734	0.018645
AC009005.2	-1.3219	0.018649
CTB-180A7.3	-2.6981	0.018663
CIB3	-3.0596	0.018696
RP11-297L6.2	-4.3465	0.018741
PARP1P1	-3.003	0.018762
RP11-440G5.2	-3.3097	0.018775
CLEC4G	-2.1851	0.01879
CXorf57	-1.0212	0.018792
MIR558	-1.5535	0.018818
CTB-50L17.16	-2.1138	0.018844
AC009960.1	-3.1921	0.018858
RP11-390E23.3	-3.1209	0.018882
AC105206.1	-1.1847	0.018891
CCDC140	-3.7577	0.018911
RP11-966I7.2	-3.1418	0.018933
DPP4	-1.1659	0.018962
CTC-457E21.1	-1.6174	0.018964
RP11-501J20.5	-3.1942	0.018984
BRDT	-3.1583	0.018993
ACRV1	-1.5053	0.019011
RP3-327A19.5	-1.0557	0.019011
AC117947.1	-3.5175	0.019027
RP11-434O22.2	-3.275	0.019049
AC112721.2	-1.6741	0.019053
GPR62	-1.7587	0.019063
RP1-5O6.5	-1.2952	0.019092
RP11-1081M5.2	-4.4005	0.019092
USP29	-3.9647	0.019118
RP11-164O23.7	-3.41	0.019174
CTB-27N1.1	-4.5046	0.019181
RP11-138H8.4	-4.2472	0.019224
RP11-46A10.8	-1.338	0.019237
SPCS2P1	-2.8692	0.019247
C10orf120	-4.0559	0.019258
RP3-425P12.2	-4.4165	0.019258
C20orf85	-2.7173	0.01926
AC098817.3	-3.7995	0.019272
CAPSL	-4.7853	0.019291
IRS4	-3.6606	0.019305
FAM178B	-1.8588	0.019322
LINC00877	-1.4469	0.01933
RBM22P3	-4.4413	0.019338
RP11-196D18.1	-4.3262	0.01937
RP11-701I24.1	-3.2808	0.019379
RP11-503C24.6	-2.3016	0.019386
CCDC160	-4.1096	0.019391
RP11-96B5.4	-3.6098	0.019411
RP11-210H10__A.1	-2.146	0.019412
GGNBP1	-1.8278	0.019432
ATP5BP1	-4.4335	0.019433
RP11-292B1.2	-4.0697	0.019438
RP11-175I6.5	-3.8455	0.01944
SLC8A3	-1.7385	0.019442
RP11-449P1.1	-3.8743	0.019445
RP11-25C15.1	-4.8011	0.019464
CTD-2506J14.1	-1.744	0.019515
TTC23L	-1.9485	0.019523
RP11-476D10.1	-3.4437	0.019526
SEL1L2	-3.1095	0.019538
LINC00457	-3.7515	0.019546
KMO	-1.0726	0.019571
TMEM95	-2.8786	0.019578
RP11-736E3.1	-4.4152	0.01958
RP11-61J19.3	-4.2467	0.019588
CTD-2309H9.3	-4.0325	0.019604
RP11-171N4.1	-4.05	0.019613
RP11-109M19.3	-2.7565	0.01962
AC002519.6	-2.7159	0.019625
CTD-2329C7.2	-4.1	0.019644
LINC00636	-3.7819	0.019653
CIR1P1	-2.8051	0.019658
HDGFL1	-3.8846	0.019659
RPL5P33	-4.7737	0.019673
AC090044.1	-1.0467	0.019674
NHLRC1	-1.0711	0.019709
C10orf67	-2.642	0.019711
PLIN1	1.6554	0.019782
AC007365.1	-2.5427	0.019804
RP11-673E1.1	-2.295	0.019809
TRDN	-2.3325	0.01981
RP1-37J18.2	-4.2507	0.019812
AC007563.1	-3.4632	0.019814
C5orf47	-2.6254	0.019823
RP4-646N3.1	-1.9173	0.019824
GABRA3	-1.8607	0.019858
RP11-549K20.1	-3.3892	0.019864
SP7	-2.2656	0.019869
KB-1589B1.3	-3.5738	0.019895
KLHDC7A	-1.6278	0.019939
RN7SKP48	-1.6054	0.019962
RP11-436F23.1	-3.5802	0.020001
RP11-104E19.1	-3.4595	0.020017
RP11-573D15.2	-1.7418	0.020028
RP11-10N23.5	-3.9719	0.020031
KRT82	-4.2313	0.020051
C4orf40	-3.5728	0.020052
PCAT4	-3.0709	0.020053
DNAAF1	-1.8363	0.020054
ZNF679	-3.553	0.020057
RP1-215K18.4	-4.6489	0.020059
RP11-413G15.1	-3.5667	0.020064
HBCBP	-1.5271	0.020082
KRT18P16	-2.46	0.020087
LINC00466	-4.1826	0.020106
RP11-757G14.3	-2.4577	0.020209
RP11-680C21.1	-2.3632	0.020221
OR4A16	-4.4003	0.020234
AP000343.2	-3.6183	0.020242
CLEC12B	-1.7677	0.020248
NCBP2L	-4.0709	0.020249
RP11-159N11.3	-2.4079	0.020272
TMEM202	-4.2488	0.020277
KRT18P2	-4.2824	0.020312
GLDC	-1.5859	0.020314
TBX10	-1.6587	0.020314
OR8B6P	-4.6492	0.020371
RP11-1082L8.1	-3.8183	0.020382
GAPDHP41	-3.8457	0.020401
LINC00366	-4.3958	0.020407
IGHV1-3	-1.8045	0.020408
CNOT4P1	-4.0722	0.020447
TEX35	-3.3906	0.020448
AP000253.1	-1.6043	0.020467
RN7SL389P	-1.9428	0.020477
PRM3	-3.2622	0.02048
AC010127.3	-1.6908	0.020484
RP11-10G15.4	-2.8762	0.020514
SMPD4P1	-2.9995	0.020523
CTD-2313J23.1	-2.9227	0.02054
RPL36AP26	-3.0432	0.020612
OR5BT1P	-1.6973	0.020621
FSCN3	-2.327	0.020626
MTND5P19	-2.9649	0.020634
RP11-288G3.3	-4.7001	0.020635
RP11-790J24.2	-4.3628	0.020651
RP11-417J1.3	-3.5405	0.020656
RP1-191L6.2	-5.2233	0.020659
EEF1GP3	-4.4203	0.020668
MEP1B	-1.4926	0.020688
SCGB3A1	-2.4183	0.020699
NMNAT1P5	-4.7513	0.020703
UBE2U	-3.6175	0.020705
RP11-553L6.3	-1.9426	0.020709
AC096644.1	-4.7236	0.020713
RNU4-7P	-2.9698	0.020719
AC004125.3	-4.4044	0.020722
PLD5	-2.695	0.020726
AC007563.3	-3.6558	0.020727
SMLR1	-1.5092	0.02074
C10orf126	-3.4163	0.020768
C6orf58	-2.7803	0.020781
CTA-212D2.2	-3.9046	0.020784
RP11-1029M24.1	-2.392	0.020791
RP11-1113L8.1	-2.4966	0.020792
CTD-2235C13.2	-2.75	0.020799
AL020996.1	-1.5727	0.02081
RP11-375A5.1	-3.3395	0.020816
RP11-563N12.2	-3.2848	0.020817
AC104024.1	-2.5115	0.020825
KRT40	-3.1996	0.020846
OR7E102P	-2.962	0.020848
S100A2	-1.1007	0.020856
RP13-580F15.2	-1.3686	0.020865
KB-1572G7.3	-1.8951	0.020885
AC017074.1	-1.5512	0.020895
AL133493.2	-1.7454	0.020897
RP4-740C4.7	-1.3283	0.020899
ATP8A2P3	-3.1148	0.020902
RP3-448I9.1	-4.0243	0.020911
ADAMTS19	-1.9168	0.020929
LINC00028	-3.7121	0.020942
AC008937.3	-1.5298	0.020949
FAM86MP	-1.7732	0.020958
LYPD4	-4.7158	0.020961
ARIH2P1	-1.5213	0.020978
OR51S1	-3.9624	0.020983
RP11-279N8.1	-2.2734	0.021007
IL31	-3.2141	0.021017
BPIFB3	-3.6408	0.021032
AC012668.2	-2.0207	0.021055
RP11-795A2.2	-4.5443	0.021057
CYP4F44P	-4.7378	0.021065
RP11-651K21.1	-4.3054	0.021068
CTD-2309O5.3	-3.7089	0.021092
SLC4A9	-1.4173	0.021099
DNAJC27-AS1	-1.446	0.021113
IAPP	-2.5613	0.021127
NARG2P1	-3.7044	0.021166
AP000235.2	-4.703	0.021183
RP11-411B10.4	-1.7347	0.02119
CTD-2026K11.2	-2.9784	0.021197
RP11-495K9.6	-4.4067	0.02121
HTR5A-AS1	-4.122	0.02123
CTD-2227I18.1	-4.6953	0.021237
RANP8	-2.073	0.021259
RP11-231L11.1	-2.533	0.021296
RP11-386D6.1	-4.1835	0.021353
UGT2B28	-3.6941	0.021373
CYP7A1	-3.3355	0.021379
RP11-649A16.1	-4.0325	0.021393
RP11-341G23.3	-3.0002	0.021417
GPC5	-2.1419	0.021432
TMCO2	-2.8943	0.021438
RP11-174E22.2	-4.713	0.021452
RNU1-51P	-3.6205	0.021463
IQCF1	-2.6402	0.021494
MFSD6L	-1.3863	0.021501
DDX39AP1	-4.4398	0.021511
CCDC144A	-1.5939	0.021516
RP11-91A15.1	-4.777	0.02155
LINC00948	-3.2983	0.021557
RP11-626I20.3	-3.0059	0.02158
AC097523.3	-2.146	0.021583
TRIM51	-4.0407	0.021598
ERP29P1	-1.2163	0.0216
NINJ2	-1.0412	0.021613
KRT16	-1.5795	0.021618
RP11-295G20.2	-1.0167	0.021647
RP11-666G4.1	-4.7536	0.021658
RNY4P24	-2.365	0.021681
AC006116.22	-1.5823	0.021686
AC018755.17	-2.843	0.021686
OR10G3	-4.2876	0.021695
LINC00536	-2.7151	0.021725
CNKSR2	-1.2604	0.021734
RP11-299H22.1	-3.1268	0.02175
RP4-808O4.2	-3.6101	0.021759
TMEM215	-2.864	0.021763
KRT79	-2.4718	0.021764
MIR320C1	-1.4308	0.021776
RP11-12A2.3	-3.5852	0.021799
EMG1	-1.196	0.021861
CTD-2168K21.1	-3.3092	0.021865
RP11-638L3.1	-3.9242	0.021877
NPM1P34	-2.103	0.021878
RXRG	-2.0015	0.021882
TRAV10	-3.0328	0.021914
RP11-775H9.2	-4.2699	0.021934
SNX18P23	-2.6203	0.02194
NF1P4	-4.6044	0.021975
RP11-218C14.5	-4.1709	0.021998
GS1-39E22.1	-4.6911	0.022009
GPC5-IT1	-4.2709	0.022034
MIR4500HG	-2.0988	0.022036
ACSBG2	-1.5028	0.022076
KIF6	-1.9347	0.02208
CTD-2343P13.1	-2.2774	0.022095
RN7SL7P	-3.8168	0.02214
RP11-332J15.4	-2.4456	0.022153
AL139080.1	-1.4384	0.022154
CICP22	-1.6804	0.022181
MS4A10	-2.6708	0.022189
RP11-357K6.3	-5.1715	0.022202
FREM2	-1.2143	0.022209
RP11-566K19.8	-3.4309	0.022217
CCDC19	-1.3118	0.022242
FAM179A	-1.7501	0.022264
PTGER4P2	-4.2596	0.022274
AC004899.1	-4.343	0.022281
RNU6-571P	-1.426	0.022326
HYDIN	-1.796	0.022338
AC096554.1	-4.2737	0.022357
LINC00559	-3.6785	0.022369
RP11-430L17.1	-1.4322	0.022376
RNF7P1	-2.3673	0.022386
LPAR4	-1.6671	0.022414
DYDC1	-3.9001	0.022448
RP11-557J10.4	-1.0497	0.022469
RP11-224P11.1	-4.2627	0.022489
RP11-478H13.1	-3.6262	0.022489
LINC00892	-1.5803	0.022507
CTD-2544L4.1	-4.714	0.022517
CTD-2014E2.5	-4.6616	0.022541
PRAMEF4	-3.7761	0.022546
RNU6-1048P	-1.5343	0.022546
TMSB10P2	-3.0407	0.022576
RP11-458K10.2	-4.0959	0.022611
RP11-483E23.2	-2.4235	0.022624
KB-1639H6.4	-3.6535	0.022626
TYR	-1.639	0.022628
CTD-2135D7.4	-3.3206	0.022637
ANXA10	-1.5857	0.02264
RP3-417O22.3	-2.3046	0.022668
RGS21	-2.5979	0.022681
IGLV7-35	-4.2399	0.022687
RP11-466F5.9	-4.6541	0.022701
RP1-71L16.9	-2.5318	0.022732
DNM1P34	-2.7355	0.022744
HNRNPA1P6	-2.3768	0.022751
RPL5P32	-2.7946	0.02277
LINC00382	-3.5019	0.022791
RN7SL403P	-1.7176	0.022806
OR4C16	-3.8643	0.022816
RNU6-267P	2.7042	0.022819
MAGEC2	-4.0073	0.022848
PGK2	-4.2301	0.022922
GJD4	-3.4457	0.022945
RP11-755B10.4	-1.0726	0.022946
TIMM8AP1	-1.883	0.022946
RP1-149C7.1	-3.6213	0.022967
C9orf43	-1.3313	0.022988
AC073316.2	-4.2381	0.022996
GRIK1-AS1	-2.6134	0.02301
KRT8P7	-1.9407	0.023023
TAAR4P	-4.2818	0.023063
RP11-7F17.1	-3.0627	0.023069
RP11-265P11.2	-2.1166	0.023078
RP11-282K24.1	-1.379	0.023083
TRIM51FP	-4.363	0.023091
RP11-1137G4.4	-3.9354	0.023099
C12orf80	-3.1008	0.023134
RP1-146A15.1	-2.5536	0.023135
C3orf30	-3.0118	0.023136
UQCRBP2	-3.2471	0.02314
RP11-499P1.1	-4.214	0.023146
RPL12P43	-4.0925	0.023167
FER1L5	-1.2177	0.02318
PTCSC3	-3.5966	0.023203
KB-1980E6.2	-2.3421	0.023207
MEI4	-2.713	0.023209
RN7SKP243	-1.0476	0.023218
TPTE2P3	-1.8005	0.02325
RP11-268P4.4	-3.1703	0.023273
RP1-293L8.2	-3.8872	0.02329
AC024937.2	-2.5285	0.023292
VCX	-2.7172	0.023319
OR8S1	-3.2729	0.023327
CECR6	-1.5104	0.023344
CTD-2291D10.2	-3.8824	0.023347
SLC17A3	-2.227	0.02335
RP11-778O17.4	-2.2218	0.023363
RP11-81F13.2	-3.8247	0.023365
HIGD1C	-1.4356	0.023366
RPS3AP44	-1.7492	0.023369
DMC1	-1.4132	0.023386
AC008278.2	-4.1654	0.023429
WDR65	-1.7239	0.023511
LRRC53	-3.2427	0.023513
MTND4P31	-4.7005	0.023515
RP11-252O18.3	-4.2434	0.02355
AC124944.4	-3.4088	0.023557
OR7E26P	-2.8555	0.023564
CTAGE13P	-2.5173	0.023576
ATP5G1P7	-2.1504	0.023579
CTBP2P1	-4.3396	0.023592
IGFL3	-1.9983	0.023624
VWC2L	-2.7505	0.02364
AC004692.4	-1.1036	0.023641
DPPA3	-3.8402	0.023643
RP11-72L22.1	-2.5061	0.023652
SPINK8	-3.1574	0.023654
RP11-417J1.1	-4.3864	0.023668
AC106875.1	-4.5957	0.023678
RN7SKP99	-3.4078	0.023689
GPR137C	-1.1079	0.023697
RP11-526P5.2	-3.8533	0.023698
IMPDH1P4	-2.6244	0.023729
RP11-70K10.2	-3.4673	0.023783
C11orf88	-2.4753	0.023797
ELOVL3	-2.8922	0.023809
RSPH10B	-1.8776	0.023813
RP11-641A6.9	-2.7843	0.023832
GRIA3	-1.0357	0.023856
AC026318.1	-1.9207	0.023868
AC012309.5	-1.0742	0.02387
OTX1	-1.4696	0.02387
TUBB8P6	-3.2873	0.02387
RP11-120A1.1	-3.7009	0.023874
RP11-308D16.1	-1.1159	0.023887
AC007557.2	-3.4528	0.023919
RP11-214L13.1	-3.301	0.023921
ANO7P1	-1.3747	0.023922
RNA5SP445	-1.4144	0.023926
ESRG	-2.1744	0.023939
CTD-2192J16.11	-1.8883	0.023945
GAPDHP26	-3.5943	0.023952
HNRNPA1P47	-3.1179	0.023975
KBTBD11-OT1	-1.4066	0.023992
RP11-346D14.1	-2.8529	0.024037
FBXW11P1	-2.2671	0.024062
PENK	-1.4149	0.024073
OR7A1P	-4.2544	0.024084
PIK3C2G	-2.6298	0.024089
RAMP2-AS1	-1.1919	0.024089
RP11-341A22.2	-3.2118	0.024093
RP13-93L13.1	1.0885	0.02415
GOLGA2P4	-2.0173	0.024157
HSP90AB7P	-3.6187	0.024163
RP11-1008C21.2	-1.0923	0.024166
RP11-409C19.2	-2.0268	0.024172
EIF4A1P6	-5.128	0.02419
RP11-96D24.1	-4.2266	0.0242
RP11-324J13.1	-3.4968	0.024203
RP11-332P22.2	-2.8194	0.024212
RP11-299G20.3	-1.2394	0.024218
RP11-231E19.1	-1.5292	0.024239
RP11-306G20.1	-2.4813	0.024241
PPP1R2P6	-3.1393	0.024266
DSCR10	-3.862	0.024272
RP11-177B4.2	-3.4415	0.024297
HNRNPA3P3	-1.7459	0.024305
PCNAP1	-2.8294	0.024313
RP11-3B12.3	-2.6713	0.024319
RP11-281H11.1	-4.2949	0.024335
RP11-886D15.1	-3.2014	0.024336
LINC00700	-4.1318	0.024348
FABP5P12	-4.6117	0.024349
LINC00620	-3.963	0.024368
DNAJB8-AS1	-2.9263	0.024403
LGI3	-1.9351	0.024412
C10orf111	-2.0913	0.024413
OR10AG1	-4.2529	0.024427
TMC1	-1.9814	0.024442
RNU6-761P	1.1985	0.024443
DPY19L2P4	-1.7479	0.024451
GPR88	-1.8217	0.02446
C3orf36	-1.435	0.024466
GOLGA8UP	-1.7608	0.02448
CACNA1S	-2.8249	0.024492
RP11-618M23.1	-3.9923	0.024492
CT64	-4.1202	0.024501
WI2-80269A6.1	-3.604	0.024541
TCP10L2	-2.5243	0.024556
C15orf54	-1.0915	0.024557
ZSWIM5P2	-4.2669	0.024565
ACSM4	-1.9688	0.024574
TATDN2P1	-2.7307	0.024597
AC006004.1	-3.7764	0.024611
RP11-862G15.1	-3.2618	0.024651
AC005037.4	-1.0238	0.024654
AC011513.4	2.4727	0.024668
GAPDHP36	-3.8655	0.024676
RP11-134G8.7	-1.5611	0.024686
RP11-107K17.1	-3.2678	0.024716
RPS3AP49	-2.6751	0.024719
AC015815.8	-2.1319	0.024736
RP11-342D11.3	-2.0412	0.024738
RP11-20P5.2	-2.8053	0.024742
RP13-539F13.3	-2.4534	0.024762
C7orf55	-1.7095	0.024775
TUBB4BP7	-3.6023	0.024775
EIF3IP1	-2.8887	0.024785
RP11-391J13.1	-2.7784	0.024807
TMEM52B	-1.3225	0.024813
CTD-2313J17.3	-1.499	0.024817
RPL6P30	-3.0711	0.02482
HTR3D	-3.4684	0.024826
SPACA1	-4.6515	0.024827
PRKRIRP4	-2.7452	0.024853
SLC10A2	-3.53	0.024912
DUTP2	1.0644	0.024937
SLC25A20P1	-4.667	0.024963
KLF7P1	-3.015	0.024991
HMGB3P3	-3.4553	0.024992
AC005019.2	-3.2932	0.025016
RP11-271K11.1	-2.2746	0.025023
RP11-327F22.6	-1.1222	0.025046
OR2W2P	-3.8468	0.025052
RP11-44F14.4	-4.0852	0.025082
AC006196.1	-3.5592	0.0251
RPL26P34	-4.6184	0.025107
AC016907.2	-4.1335	0.025109
RP11-295G24.4	-4.2019	0.025116
OLA1P2	-2.2387	0.025123
AC004656.1	2.4427	0.025139
HNRNPLP1	-1.4655	0.025159
LINC00454	-3.5429	0.02517
RP11-172F10.1	-4.2571	0.025172
AC009227.3	-4.6028	0.025195
RP4-738P15.1	-2.5335	0.025207
RP11-460C6.1	-3.3483	0.025238
AC016696.1	-4.0059	0.025243
TUBB3P1	-2.3085	0.025264
HTRA4	-1.1467	0.025303
RP11-959I15.1	-3.0755	0.025322
POM121L4P	-4.1996	0.025333
RP11-167H9.4	-3.2109	0.025337
AC068492.1	-4.4893	0.025353
C20orf197	-1.869	0.025374
AC004870.3	-3.8003	0.025405
RP11-479O17.10	-1.6469	0.025422
TRIM54	-2.1446	0.025423
RP11-442N24__B.1	-1.4196	0.025426
TBATA	-1.8323	0.025433
LPCAT3	-1.0357	0.025457
RP1-265C24.8	-2.5704	0.025457
OGDHL	-1.7082	0.025459
FSD1	-1.5008	0.02547
RNY1P3	-4.439	0.025481
RP11-944C7.1	-3.3582	0.025482
LINC00973	-2.6409	0.025483
RP11-33A14.3	-3.4698	0.025495
RP11-183M13.1	-1.7742	0.025508
C1QTNF2	-1.3203	0.025525
CTC-505O3.2	-4.2186	0.025533
POTEKP	-2.0695	0.025552
KATNBL1P3	-1.9103	0.025562
CTB-113D17.1	-1.0896	0.025572
MED12L	-1.122	0.025605
RP11-885N19.6	-5.0921	0.025624
RN7SL799P	-3.9171	0.025637
snR65	-1.7622	0.025638
RP11-157J24.1	-1.7161	0.025644
RP11-363L24.2	-1.8455	0.025646
RP11-252I14.1	-1.6986	0.025662
CRYGN	-1.7016	0.025676
CARTPT	-1.8273	0.025688
OR7G3	-4.1158	0.025699
NPM1P49	-2.8007	0.025717
COL6A4P1	-1.4487	0.02573
AC016908.1	-4.0905	0.025752
RP3-510O8.3	-3.9337	0.025772
RP11-766N7.4	-4	0.025775
AKAP14	-2.6363	0.025785
AC009336.24	-1.6208	0.025791
ITLN1	2.1824	0.025801
TTLL13	-1.9761	0.025809
GALNT8	1.6799	0.025816
RP11-517P14.2	-1.1523	0.025842
AL592310.1	-1.5565	0.02586
COX11P1	-2.6065	0.025861
AP002789.1	-1.7214	0.025864
POTEM	-2.8514	0.025868
AC083899.1	-1.9148	0.025907
PHBP3	-2.6215	0.025932
OR52K1	-2.855	0.025939
RP13-130D24.1	-3.877	0.026001
RP11-488L18.3	-1.4485	0.026002
SP3P	-2.4388	0.026013
RP11-240M16.1	-4.1135	0.026015
REP15	1.5481	0.026016
RP11-428J1.4	-1.266	0.026024
RP11-483P21.3	-2.2887	0.026031
VWC2	-2.5864	0.026049
C12orf74	-1.196	0.026062
RPL10P1	-2.6646	0.026068
RP11-144F15.1	-1.0744	0.026069
PWRN3	-3.7904	0.026087
CRHBP	-1.7501	0.026113
RP11-152K4.2	-3.4251	0.026113
RP11-166J22.1	-4.4692	0.026121
LINC00837	-3.5196	0.026123
NANOGP8	-1.7666	0.026127
RP11-64K12.9	-1.5891	0.026141
GRM1	-2.5036	0.026161
AGXT2	-2.744	0.026169
RP11-789C1.2	-2.404	0.026173
SLC5A10	-1.4723	0.026177
FAM19A1	-2.23	0.026178
OR4D5	-4.1638	0.026193
LINC01085	-2.7799	0.026215
CTD-2501B8.5	-2.0954	0.026218
KCNH7	-2.3299	0.026243
MIR1302-10	-3.4178	0.026277
C8orf49	-3.379	0.026283
RP11-358M14.2	-2.4059	0.026284
STEAP4	1.1298	0.026286
CTD-2246P4.1	-1.2779	0.026313
C1QTNF9B	-2.7807	0.026325
RPL31P11	-2.9398	0.026326
AC092661.1	-3.507	0.026359
[truncated: 1,511 more rows]
