# Supplementary material for: Genomic landscape and expression profile of consensus molecular subtype four of colorectal cancer
Source: Front Immunol. 2023 Jun 19;14:1160052. doi: 10.3389/fimmu.2023.1160052 (PMC10315486; doi:10.3389/fimmu.2023.1160052)
Supplement: Supplementary Figure 1 — Immunohistochemical staining of CMS2/3 and CMS4 subtypes metastasis colorectal cancer. [file DataSheet_1.zip › supplement/List of mutated genes.xlt]

## Sheet: List of mutated genes
Gene
APC
KRAS
TP53
PLCG2
APC
APC
RAF1
BRAF
KMT2C
B2M
EPHA5
TP53
APC
APC
FBXW7
NCOR1
CARD11
TP53
APC
NRAS
KMT2C
FBXW7
CIC
TP53
APC
NRAS
TP53
INPP4A
PIK3CG
APC
KRAS
SOX9
TP53
APC
APC
TERT
TNFAIP3
KRAS
ALK
CTNNB1
EP300
MSH6
RB1
PTPRS
FGF3
TET1
TP53
BLM
PAK7
PTPN11
TBX3
TOP1
TP53
RPTOR
FANCD2
APC
AXL
SMAD4
PREX2
TP53
MET
BRAF
CARD11
RNF43
PMS2
JAK1
SOX9
TP53
BMPR1A
APC
BRAF
PIK3CA
WHSC1
ERBB4
KRAS
CCNE1
CDH1
TP53
FBXW7
ARID1B
CARD11
POLD1
AR
TP53
